# Supplementary material for: Prediction of Poor Responders to Neoadjuvant Chemotherapy in Patients with Osteosarcoma: Additive Value of Diffusion-Weighted MRI including Volumetric Analysis to Standard MRI at 3T
Source: PLoS One. 2020 Mar 10;15(3):e0229983. doi: 10.1371/journal.pone.0229983 (PMC7064235; doi:10.1371/journal.pone.0229983)
Supplement: S1 Dataset — (XLSX) [file pone.0229983.s001.xlsx]

## Sheet: total
No	GOOD_R_l Poor_R_ll	Pathology 1. osteoblastic 2. fibroblastic 3. telaniectatic 4. chondroblastic 5. Periosteal osteosarcoma.	necrosis	Reader 1_pre_avg_ADC	Reader 1_post_avg_ADC	Reader 1_pre_min_ADC	Reader 1_Post_min_ADC	Reader 2_pre_avg_ADC	Reader 2_post_avg_ADC	Reader 2_pre_min_ADC	Reader 2_post_min_ADC	vol_pre_avg_ADC	vol_post_avg_ADC	vol_pre_skewness	vol_post_skewness	vol_pre_kurtosis	vol_post_kurtosis
1	2	1	<10%	1130	1133	946	1017	1136	1119	955	1057	1239.9	1107.54	0.653	0.784	5.438	6.984
2	1	2	>95%	1011	2079	870	1542	1001	1921	765	1477	943.237	1994.94	1.536	-0.824	6.831	3.428
3	2	2	<25%	1065	1149	834	976	1076	1328	955	896	1128.09	1101.08	0.283	-0.046	3.835	3.592
4	2	1,2	<25%	1410	1370	728	860	1496	1350	745	888	1564.47	1770.83	-0.755	-0.014	4.682	2.687
5	2	1	<25%	1065	1258	870	1132	933	1311	813	1099	1085.04	1574.34	1.85	0.601	8.634	2.658
6	2	1,4	70-80%		1968		1235		1783		1269		1864.2		0.185		4.14
7	2	1	<50%	1730	2213	1296	1737	1637	2121	1313	1589	1857.21	2236.78	-0.949	-0.441	6.331	4.45
8	2	1	0.85	1845	1989	1259	1734	1849	1982	1351	1882	1842.96	2039.17	-0.354	-0.664	3.971	4.901
9	1	1	Near total regression of tumor		2632		1608		2235		1584		2337		-1.053		5.014
10	1	2	>90%	1349	2082	1127	1618	1495	1764	1112	1675	1513.54	1939.37	-0.686	-1.312	3.975	5.82
11	1	1	>90%		2219		1883		2129		1636		2112.21		-0.833		5.166
12	2	1	<25%		1232		1106		1180		998		1309.59		0.491		6.169
13	2	1	0.75		2265		1276		2382		1688		2196.97		-1.273		5.474
14	2	1	0.85		1860		1442		1964		1481		1807.37		-0.86		2.961
15	2	1	<25%	1426	1561	956	1384	1585	1514	1268	1220	1784.27	1474.78	-0.512	-0.403	4.484	3.504
16	2	1	< 25%	812	1094	738	651	837	908	738	715	865.731	1307.95	1.449	0.394	5.786	2.014
17	2	1	0.32	1080	1439	795	1195	1179	1395	880	1047	1472.65	1500.26	0.552	0.101	2.262	3.154
